# Supplementary material for: Simulation Study on the Integration of Health Traits in Horse Breeding Programs
Source: Animals (Basel). 2020 Jul 7;10(7):1153. doi: 10.3390/ani10071153 (PMC7401664; doi:10.3390/ani10071153)
Supplement: Supplementary file 1 [file animals-10-01153-s001.zip]

Archive with 2 entries (2 files):
- SupplementaryFiles/BreedingProgramsMoBPS.zip
- SupplementaryFiles/TableS1.docx
